# Supplementary material for: Acidic and Alkaline pH Stresses Impair Tomato Seed Germination and Seedling Growth via Disruption of Reactive Oxygen Species and Auxin Homeostasis
Source: Plants (Basel). 2026 Jun 29;15(13):2017. doi: 10.3390/plants15132017 (PMC13364135; doi:10.3390/plants15132017)
Supplement: Supplementary file 1 [file plants-15-02017-s001.zip]

Archive with 1 entries (1 files):
- plants-4331658-supplementary.pdf
